# Supplementary material for: Melanoma cells influence the differentiation pattern of human epidermal keratinocytes
Source: Mol Cancer. 2015 Jan 5;14(1):1. doi: 10.1186/1476-4598-14-1 (PMC4325966; doi:10.1186/1476-4598-14-1)
Supplement: Supplementary file 2 — Additional file 2: Table S2: Primers used for quantitative real-time PCR. (XLS 30 KB) [file 12943_2014_1466_MOESM2_ESM.xls]

## Sheet: Sheet1
Supplementary table 2: Primers used for quantitative real-time PCR
Gene	Symbol	Status	Accession	Primer_left_seq	Primer_right_seq	Amplicon_length	Definition
H4	ACTB	reference	NM_001101	CCAACCGCGAGAAGATGA	TCCATCACGATGCCAGTG	121	actin, beta, PS1TP5BP1
H5	GAPDH	reference	NM_002046	GCTCTCTGCTCCTCCTGTTC	ACGACCAAATCCGTTGACTC	115	glyceraldehyde-3-phosphate dehydrogenase, G3PD, GAPD, MGC88685
H11	IL8	target	NM_000584	AGACAGCAGAGCACACAAGC	AGGAAGGCTGCCAAGAGAG	119	interleukin 8, K60; NAF; GCP1; LECT; LUCT; NAP1; 3-10C; CXCL8; GCP-1; LYNAP; MDNCF; MONAP; NAP-1; SCYB8; TSG-1; AMCF-I; b-ENAP
H13	RPS9	reference	NM_001013	CTGACGCTTGATGAGAAGGAC	CAGCTTCATCTTGCCCTCAT	102	ribosomal protein S9, XXbac-BCX105G6.6
H26	HPRT1	reference	NM_000194	GACCAGTCAACAGGGGACAT	GTGTCAATTATATCTTCCACAATCAAG	95	hypoxanthine phosphoribosyltransferase 1 (Lesch-Nyhan syndrome), HGPRT, HPRT
H28	TBP	reference	NM_003194	GAACATCATGGATCAGAACAACA	ATAGGGATTCCGGGAGTCAT	87	TATA box binding protein, GTF2D, GTF2D1, MGC117320, MGC126054, MGC126055, SCA17, TFIID
H29	COX7C	reference	NM_001867	TGGTCCGTAGGAGCCACTAT	CGACCACTTGTTTTCCACTG	71	cytochrome c oxidase subunit VIIc
H8	VIM	reference	NM_003380	AAAGTGTGGCTGCCAAGAAC	AGCCTCAGAGAGGTCAGCAA	74	vimentin
H38	CXCL1	target	ENSG00000163739	GAAAGCTTGCCTCAATCCTG	CACCAGTGAGCTTCCTCCTC	107	chemokine (C-X-C motif) ligand 1 (melanoma growth stimulating activity, alpha)
H49	FGF2	target	NM_002006.4	TTCTTCCTGCGCATCCAC	CCTCTCTCTTCTGCTTGAAGTTG	95	Homo sapiens fibroblast growth factor 2 (basic) (FGF2), mRNA
H50	VEGFA	target	ENST00000324450.6	CTACCTCCACCATGCCAAGT	CCATGAACTTCACCACTTCGT	86	VEGFA-011 vascular endothelial growth factor A [Source:HGNC Symbol;Acc:12680]
