# Supplementary material for: Melanoma cells influence the differentiation pattern of human epidermal keratinocytes
Source: Mol Cancer. 2015 Jan 5;14(1):1. doi: 10.1186/1476-4598-14-1 (PMC4325966; doi:10.1186/1476-4598-14-1)
Supplement: Supplementary file 7 — Additional file 7: Table S3: Deregulated genes related to extracellular factors. The genes with statistically significant (q < 0.05) and strong (log2FC > 1) up-regulation in both BLM and NCSC are highlighted in green. The genes selected for downstream analyses (IL-8, CXCL-1, FGF-2, and VEGFA) are highlighted in yellow. These genes were selected according to a careful literature search and our previous studies. (XLS 47 KB) [file 12943_2014_1466_MOESM7_ESM.xls]

## Sheet: Sheet1
Supplementary Table 3: Deregulated genes related to extracellular factors
Entrez Gene ID	Symbol	Definition	log[2]FC (BLM_DMEM_vs_HPM)	log[2]FC (BLM_MEM_vs_HPM)	log[2]FC (NCSC_DMEM_vs_HPM)	log[2]FC (NCSC_MEM_vs_HPM)	q-value (BLM_DMEM_vs_HPM)	q-value (BLM_MEM_vs_HPM)	q-value (NCSC_DMEM_vs_HPM)	q-value (NCSC_MEM_vs_HPM)
176	ACAN	aggrecan	0.29	0.01	5.52	1.97	0.57	0.69	2.6e-11	0.0018
9048	ARTN	artemin	2.02	1.67	0.22	0.36	1.1e-10	8.5e-08	0.41	0.18
627	BDNF	brain-derived neurotrophic factor	4.95	4.69	4.77	4.51	1.4e-21	1.8e-19	3.9e-21	1.4e-20
627	BDNF	brain-derived neurotrophic factor	1.59	1.17	0.35	0.49	4.5e-06	0.0013	0.32	0.17
627	BDNF	brain-derived neurotrophic factor	1.65	1.41	0.86	0.61	1.4e-07	1.6e-05	0.0026	0.034
650	BMP2	bone morphogenetic protein 2	1.98	2.7	0.01	-0.03	1.3e-09	1.4e-11	0.71	0.72
654	BMP6	bone morphogenetic protein 6	0.23	0.6	1.94	1.88	0.49	0.14	6.9e-07	9.8e-07
1436	CSF1R	colony stimulating factor 1 receptor	0.22	0.2	1.5	1.43	0.31	0.4	4.3e-09	1e-08
1490	CTGF	connective tissue growth factor	2.93	2.46	5.15	4.65	1.5e-12	1.7e-09	3.6e-19	4.9e-18
2919	CXCL1	chemokine (C-X-C motif) ligand 1 (melanoma growth stimulating activity, alpha)	3.96	4.81	0.75	2.92	1.9e-08	4e-09	0.26	6.6e-06
6387	CXCL12	chemokine (C-X-C motif) ligand 12	0.17	0.07	5.39	4.68	0.56	0.65	2e-17	7.7e-16
6387	CXCL12	chemokine (C-X-C motif) ligand 12	0.36	0.5	7.35	7.53	0.32	0.21	7.4e-22	2.6e-22
6387	CXCL12	chemokine (C-X-C motif) ligand 12	0.06	0.01	4.54	4.05	0.66	0.68	2.8e-16	4.8e-15
6374	CXCL5	chemokine (C-X-C motif) ligand 5	3.57	4.12	-0.11	0.04	2.5e-22	1.2e-22	0.49	0.69
6374	CXCL5	chemokine (C-X-C motif) ligand 5	4.27	5.21	0.18	0.92	7.9e-21	7.6e-22	0.42	5e-05
133584	EGFLAM	EGF-like, fibronectin type III and laminin G domains	2.32	2.67	-0.09	-0.06	4e-13	2.2e-13	0.62	0.68
133584	EGFLAM	EGF-like, fibronectin type III and laminin G domains	1.6	2.07	-0.02	0.04	3.1e-12	9.6e-14	0.69	0.69
133584	EGFLAM	EGF-like, fibronectin type III and laminin G domains	4.85	5.29	0.83	0.36	6.6e-19	1.7e-18	0.0046	0.26
1956	EGFR	epidermal growth factor receptor	4.27	4.25	3.47	3.94	9.4e-23	3.2e-21	4.3e-20	6.8e-22
1956	EGFR	epidermal growth factor receptor	1.92	1.46	1.4	1.72	4.5e-15	9e-11	2e-11	7.1e-14
2247	FGF2	fibroblast growth factor 2 (basic)	3.81	3.36	5.74	5.15	3.1e-21	3.2e-18	1.9e-26	3.3e-25
2250	FGF5	fibroblast growth factor 5	2.24	2.3	1.98	1.38	5.9e-06	2.4e-05	5.5e-05	0.0035
2250	FGF5	fibroblast growth factor 5	2.35	2.26	1.14	0.69	1.4e-07	2.4e-06	0.0047	0.1
2261	FGFR3	fibroblast growth factor receptor 3	-0.39	-0.32	2.54	1.36	0.51	0.56	0.00014	0.041
53834	FGFRL1	fibroblast growth factor receptor-like 1	1.9	1.79	2.5	2.17	1.4e-10	7.2e-09	1.8e-13	5e-12
2887	GRB10	growth factor receptor-bound protein 10	0.45	0.7	1.98	2.15	0.017	0.00088	3e-13	2.7e-14
2887	GRB10	growth factor receptor-bound protein 10	0.01	-0.09	1.24	1.47	0.69	0.61	1.2e-05	5e-07
1839	HBEGF	heparin-binding EGF-like growth factor	3.05	2.89	0.94	0.31	7.4e-15	7e-13	0.00034	0.28
3068	HDGF	hepatoma-derived growth factor	2.42	2.29	0.75	0.71	9.6e-13	6.3e-11	0.0022	0.0035
10644	IGF2BP2	insulin-like growth factor 2 mRNA binding protein 2	1.9	2.01	0.78	1.1	2.4e-12	1e-11	0.00014	4.4e-07
10643	IGF2BP3	insulin-like growth factor 2 mRNA binding protein 3	1.62	1.32	0.38	0.89	4.1e-06	0.00041	0.29	0.0076
3485	IGFBP2	insulin-like growth factor binding protein 2, 36kDa	0.11	0.68	2.02	1.04	0.65	0.24	8.3e-05	0.041
3486	IGFBP3	insulin-like growth factor binding protein 3	2.42	1.77	8.79	8.34	5.3e-10	2.8e-06	2.7e-25	9.2e-25
3486	IGFBP3	insulin-like growth factor binding protein 3	2.14	1.39	8.81	8.02	1.6e-09	3.9e-05	2.8e-26	3.3e-25
3487	IGFBP4	insulin-like growth factor binding protein 4	-1.24	-0.93	3.61	3.94	2.6e-06	0.00071	3.3e-17	2e-18
3489	IGFBP6	insulin-like growth factor binding protein 6	4.04	4.47	6.87	6.83	3e-20	5.1e-20	5.7e-27	4.8e-27
3592	IL12A	interleukin 12A (natural killer cell stimulatory factor 1, cytotoxic lymphocyte maturation factor 1, p35)	1.33	1.45	0.27	0.45	9.3e-07	1.8e-06	0.32	0.091
3598	IL13RA2	interleukin 13 receptor, alpha 2	6.11	7.57	2.8	4.65	3.3e-20	2e-21	5.3e-11	6.5e-17
3600	IL15	interleukin 15	0.55	0.55	1.94	2.37	0.022	0.041	2.2e-10	1.3e-12
3552	IL1A	interleukin 1, alpha	1.02	1.13	0.19	-0.05	4.6e-05	6e-05	0.45	0.69
3553	IL1B	interleukin 1, beta	2.44	4.54	0.14	0.29	4e-11	8.1e-17	0.57	0.37
3554	IL1R1	interleukin 1 receptor, type I	0.12	0.01	1.37	2.02	0.62	0.69	0.00048	1.1e-06
53833	IL20RB	interleukin 20 receptor beta	1.27	2.19	4.63	4.16	1.1e-05	3.3e-09	7.2e-19	1.1e-17
9235	IL32	interleukin 32	1.78	0.31	1.45	1.08	2.7e-08	0.33	1.7e-06	0.00015
3569	IL6	interleukin 6 (interferon, beta 2)	2.93	2.12	0.67	0.91	3.5e-12	7.7e-08	0.034	0.0034
3575	IL7R	interleukin 7 receptor	1.18	0.35	1.18	2.02	0.0022	0.42	0.0028	1.6e-06
3576	IL8	interleukin 8	6.29	6.22	2.79	5.32	5.1e-11	9.7e-10	0.00026	2.5e-09
81621	KAZALD1	Kazal-type serine peptidase inhibitor domain 1	2.48	2.55	1.85	2.04	2.3e-10	1.7e-09	1.7e-07	1.8e-08
115207	KCTD12	potassium channel tetramerisation domain containing 12	-0.21	-0.19	1.36	1.17	0.36	0.43	8.8e-08	1.1e-06
65987	KCTD14	potassium channel tetramerisation domain containing 14	1.12	1.01	0.15	0.02	6e-05	0.00093	0.56	0.73
54442	KCTD5	potassium channel tetramerisation domain containing 5	1.07	0.95	1.07	0.61	1.7e-08	1.8e-06	2.3e-08	0.00024
4254	KITLG	KIT ligand	1.39	1.6	2.58	3.37	8.4e-06	5.8e-06	3.7e-11	2.8e-14
3953	LEPR	leptin receptor	2.5	2.35	2.22	2.48	2.4e-09	1e-07	4e-08	2.9e-09
64175	LEPRE1	leucine proline-enriched proteoglycan (leprecan) 1	0.25	0.24	2.33	2.19	0.24	0.32	5e-14	1.7e-13
55214	LEPREL1	leprecan-like 1	1.97	1.54	0.44	-0.93	2.1e-08	1.5e-05	0.18	0.0024
10536	LEPREL2	leprecan-like 2	0.79	0.91	1.63	1.56	0.0017	0.0013	3.5e-08	7.3e-08
10609	LEPREL4	leprecan-like 4	0.38	0.68	1.22	1.65	0.2	0.033	4e-05	1.8e-07
4052	LTBP1	latent transforming growth factor beta binding protein 1	0.04	0.1	1.18	1.42	0.67	0.6	4.2e-05	1.6e-06
4192	MDK	midkine (neurite growth-promoting factor 2)	2.86	2.08	3.08	3.2	1.6e-09	7.3e-06	4e-10	1.2e-10
4803	NGF	nerve growth factor (beta polypeptide)	2.16	1.3	5.12	4.75	4e-10	5.2e-05	5e-20	3e-19
3576	NM_000584.2	Homo sapiens interleukin 8 (IL8), mRNA.	2.91	3.13	-0.28	1.38	6.8e-10	1.8e-09	0.48	0.00039
3488	NM_000599.2	Homo sapiens insulin-like growth factor binding protein 5 (IGFBP5), mRNA.	-0.2	-0.25	4.59	2.83	0.49	0.45	1.7e-17	5.3e-12
3488	NM_000599.2	Homo sapiens insulin-like growth factor binding protein 5 (IGFBP5), mRNA.	-0.01	-0.04	4.59	2.96	0.7	0.66	1e-18	1.3e-13
3589	NM_000641.2	Homo sapiens interleukin 11 (IL11), mRNA.	3.44	3.07	1.65	1.21	3.9e-16	1.9e-13	3.4e-08	8.4e-06
4254	NM_000899.3	Homo sapiens KIT ligand (KITLG), transcript variant b, mRNA.	1.02	1.66	2.29	3.1	0.00032	1.4e-06	2e-10	7.1e-14
1490	NM_001901.1	Homo sapiens connective tissue growth factor (CTGF), mRNA.	5.18	4.92	6.96	6.43	3.8e-24	5.1e-22	7.1e-28	4.8e-27
5156	NM_006206.3	Homo sapiens platelet-derived growth factor receptor, alpha polypeptide (PDGFRA), mRNA.	0.23	-0.16	6.27	6.87	0.4	0.53	3.5e-23	1.7e-24
83729	NM_031479.3	Homo sapiens inhibin, beta E (INHBE), mRNA.	0.27	0.4	1.64	1.57	0.43	0.31	7.1e-06	1.1e-05
284406	NM_133466.1	Homo sapiens zinc finger protein 82 homolog (mouse) (ZFP82), mRNA.	-0.82	-0.73	1.81	1.8	2.7e-05	0.00058	3e-12	2.5e-12
1438	NM_172249.1	Homo sapiens colony stimulating factor 2 receptor, alpha, low-affinity (granulocyte-macrophage) (CSF2RA), transcript variant 6, mRNA.	0.6	0.54	1.21	1.23	0.00078	0.0067	1.3e-08	7.1e-09
79627	OGFRL1	opioid growth factor receptor-like 1	2.54	2.8	-0.03	0.56	6.6e-10	1e-09	0.69	0.12
79627	OGFRL1	opioid growth factor receptor-like 1	2.42	2.67	-0.37	0.1	1e-07	1.5e-07	0.39	0.69
5154	PDGFA	platelet-derived growth factor alpha polypeptide	1.46	1.55	0.02	-0.09	6.9e-10	2.6e-09	0.69	0.61
56034	PDGFC	platelet derived growth factor C	4.17	4.03	5.4	5.83	1e-16	6.5e-15	7.5e-20	5.4e-21
5156	PDGFRA	platelet-derived growth factor receptor, alpha polypeptide	-0.1	0.02	5.88	6.02	0.59	0.67	8.4e-24	3e-24
5159	PDGFRB	platelet-derived growth factor receptor, beta polypeptide	0.16	0.32	8.13	8.14	0.51	0.3	2.4e-26	1.6e-26
5228	PGF	placental growth factor	0.33	-0.08	1.32	1.9	0.48	0.65	0.0056	8.5e-05
7043	TGFB3	transforming growth factor, beta 3	1.82	1.78	1.13	1.73	1.2e-08	1.9e-07	7.6e-05	3.7e-08
7045	TGFBI	transforming growth factor, beta-induced, 68kDa	8.15	7.02	10.4	10.07	1.3e-32	3.8e-29	1.6e-35	2.7e-35
7048	TGFBR2	transforming growth factor, beta receptor II (70/80kDa)	0.49	-0.14	2.16	2.3	0.037	0.54	1e-11	1.5e-12
7048	TGFBR2	transforming growth factor, beta receptor II (70/80kDa)	0.37	0.23	2.35	2.15	0.042	0.29	1.4e-15	1.2e-14
7049	TGFBR3	transforming growth factor, beta receptor III	-0.66	0.24	1.08	1.66	0.0012	0.31	1.9e-06	1.8e-10
7422	VEGFA	vascular endothelial growth factor A	1.86	1.84	2.45	1.89	7.4e-08	8.1e-07	2.4e-10	5.5e-08
7424	VEGFC	vascular endothelial growth factor C	5.08	4.52	6.25	5.85	2.1e-19	1.5e-16	5.6e-22	2.7e-21
3575	XM_937367.1	PREDICTED: Homo sapiens interleukin 7 receptor (IL7R), mRNA.	3.01	2.02	3.33	3.82	3.4e-10	9.3e-06	4.1e-11	9.5e-13
7538	ZFP36	zinc finger protein 36, C3H type, homolog (mouse)	0.4	0.46	1.19	1.32	0.086	0.075	1.8e-06	2.1e-07
55734	ZFP64	zinc finger protein 64 homolog (mouse)	2.22	2.23	0.72	0.92	3.3e-12	5.1e-11	0.0026	0.00013
